# Supplementary material for: Ectopic expression of Snord115 in choroid plexus interferes with editing but not splicing of 5-Ht2c receptor pre-mRNA in mice
Source: Sci Rep. 2019 Mar 12;9:4300. doi: 10.1038/s41598-019-39940-6 (PMC6414643; doi:10.1038/s41598-019-39940-6)
Supplement: Supplementary file 2 — Supplementary Table 3 [file 41598_2019_39940_MOESM2_ESM.xlsx]

## Sheet: Sheet1
Supplementary Table 3.
	Mean RPKM WT	Mean RPKM LoxP					WT% - total		LoxP% -total
total mRPKM	1460612	1371582
Edited mRPKM	1008765	884507					69.0645		64.488
Not edited mRPKM	451847	487075					30.9355		35.5119		YVAIRNPIEHS
Pattern	Mean RPKM WT	Mean RPKM LoxP	Fold change WT/LoxP	p-value	SIG	pBH	WT% - total	WT% edited	LoxP%-total	LoxP% edited	Amino acids variant
D	615327	565160	1.08877	0.0735895	n	0.28284	42.1194	60.98	41.199	63.8811	YVAIRNPVEHS
CD	126959	104482	1.21513	0.000901364	***	0.02	8.6904	12.5819	7.61654	11.8098	YVAIRSPVEHS
C	53465.2	54345.8	0.983796	0.86834	n	0.935538	3.65971	5.29849	3.9617	6.14282	YVAIRSPIEHS
AD	44104.5	33893.8	1.30125	0.00133056	**	0.0184676	3.01897	4.37082	2.47079	3.83109	YVAVRNPVEHS
ABD	32223	18402.2	1.75104	6.52031e-05	****	0.007215	2.20567	3.19335	1.34148	2.08003	YVAVRNPVEHS
ED	23259.4	19153.3	1.21438	0.03068	*	0.179236	1.59212	2.30505	1.39624	2.16494	YVAIRDPVEHS
ACD	19010.4	14490.4	1.31193	0.00430088	**	0.0530457	1.30127	1.88396	1.05632	1.63787	YVAIVSPVEHS
A	14590.2	13314.4	1.09582	0.549157	n	0.725672	0.998706	1.44592	0.970592	1.50495	YVAIVNPIEHS
ABCD	12761.4	5131.98	2.48665	0.000268453	***	0.009916	0.873523	1.26468	0.37411	0.580077	YVAIVSPVEHS
E	11309.1	17712.6	0.638479	0.00621241	**	0.0626847	0.774114	1.12075	1.29121	2.00209	YVAIRDPIEHS
BD	7378.45	6366.52	1.15894	0.29261	n	0.559995	0.505057	0.731216	0.464106	0.719621	YVAMRNPVEHS
AC	5546.27	3450.18	1.60753	0.00094567	***	0.017501	0.379644	0.549644	0.251511	0.38998	YVAIVSPIEHS
AB	4598.4	2860.32	1.60765	0.102151	n	0.342927	0.314762	0.455709	0.208512	0.323308	YVAIVNPIEHS
AECD	3543.89	1277.13	2.77489	0.00975474	**	0.090234	0.242581	0.351205	0.0931	0.144356	YVAIVGPVEHS
AED	3207.26	2626.38	1.22117	0.47892	n	0.68154	0.219538	0.317844	0.191457	0.296864	YVAIVDPVEHS
BCD	2631.43	535.369	4.91518	0.0238817	*	0.155935	0.180123	0.260779	0.0390273	0.0605138	YVAIMSPVEHS
EC	2255.02	1214.47	1.85679	0.0678569	n	0.28284	0.154357	0.223476	0.0885324	0.137274	YVAIRGPIEHS
ECD	2125.38	1417.7	1.49918	0.120488	n	0.342927	0.145483	0.210629	0.103347	0.160246	YVAIRGPVEHS
AE	2110.78	868.342	2.43082	0.0881182	n	0.315519	0.144484	0.209182	0.0633003	0.0981504	YVAIVDPIEHS
2D	1891.23	1647.99	1.1476	0.413429	n	0.628639	0.129455	0.187424	0.120135	0.186276	YVAIRNPVEHS
ABC	1760.72	1509.96	1.16607	0.732332	n	0.855672	0.120522	0.174491	0.110073	0.170674	YVAIVSPIEHS
DG	1746.94	950.502	1.83792	0.16554	n	0.399455	0.119579	0.173125	0.0692896	0.107437	YVAIRNPVERS
B	1586.72	1372.72	1.1559	0.521115	n	0.705412	0.108612	0.157246	0.100068	0.155161	YVAIMNPIEHS
AEC	1374.64	600.811	2.28797	0.105801	n	0.342927	0.0940944	0.136229	0.0437979	0.0679109	YVAIVGPIEHS
ABED	959.036	445.21	2.15412	0.161547	n	0.399455	0.0656464	0.095042	0.0324549	0.0503229	YVAIVDPVEHS
1D	931.15	895.503	1.03981	0.503502	n	0.705412	0.0637376	0.0922785	0.0652803	0.10122	CVAIRNPVEHS
3D	917.257	806.303	1.13761	0.217731	n	0.464772	0.0627866	0.0909016	0.0587778	0.091138	YVAIRNPVEHS
ABE	859.082	5.43543	158.052	0.118734	n	0.342927	0.0588045	0.0851364	0.000396232	0.000614377	YVAIVDPIEHS
DF	855.363	827.913	1.03316	0.776079	n	0.880922	0.0585499	0.0847679	0.0603531	0.0935806	YVAIRNPVGHS
2	844.747	700.07	1.20666	0.0738951	n	0.28284	0.0578232	0.0837158	0.0510336	0.0791303	YVAIRNPIEHS
G	817.215	819.789	0.996861	0.976842	n	0.985722	0.0559387	0.0809874	0.0597609	0.0926623	YVAIRNPIERS
1	812.642	781.858	1.03937	0.768171	n	0.880922	0.0556256	0.0805341	0.0569958	0.0883749	CVAIRNPIEHS
DH	708.803	934.34	0.758613	0.211011	n	0.464772	0.0485178	0.0702435	0.0681114	0.10561	YVAIRNPVEHG
3	571.351	696.254	0.820607	0.209643	n	0.464772	0.0391092	0.0566218	0.0507555	0.078699	YVAIRNPIEHS
F	557.029	603.733	0.922641	0.531202	n	0.710403	0.0381289	0.0552025	0.0440109	0.0682412	YVAIRNPIGHS
2ACD	512.601	76.7462	6.67916	0.189748	n	0.438792	0.0350877	0.0507995	0.00559464	0.00867477	YVAIVSPVEHS
H	508.083	521.008	0.975191	0.899659	n	0.951068	0.0347784	0.0503518	0.0379804	0.0588906	YVAIRNPIEHG
2CD	327.207	334.038	0.97955	0.915299	n	0.956474	0.0223975	0.0324268	0.0243507	0.037757	YVAIRSPVEHS
BC	293.635	161.26	1.82088	0.248395	n	0.51059	0.0200994	0.0290997	0.0117555	0.0182275	YVAIMSPIEHS
CDH	261.75	78.824	3.32069	0.0185715	*	0.128843	0.0179169	0.0259399	0.00574611	0.00890963	YVAIRSPVEHG
CDG	243.76	187.093	1.30289	0.471598	n	0.68154	0.0166855	0.024157	0.0136387	0.0211474	YVAIRSPVERS
ABECD	183.784	131.472	1.39789	0.5861	n	0.747783	0.0125801	0.0182133	0.00958403	0.0148605	YVAIVGPVEHS
3CD	162.036	157.21	1.03069	0.804115	n	0.901583	0.0110914	0.016058	0.0114603	0.0177698	YVAIRSPVEHS
1CD	161.087	252.877	0.637016	0.144936	n	0.392388	0.0110265	0.015964	0.0184342	0.0285832	CVAIRSPVEHS
2AD	126.561	140.466	0.901011	0.87592	n	0.935538	0.00866314	0.0125424	0.0102396	0.0158771	YVAVRNPVEHS
CDF	126.455	112.114	1.12792	0.113513	n	0.342927	0.00865592	0.0125319	0.00817289	0.0126725	YVAIRSPVGHS
3C	93.6023	96.4173	0.970804	0.931335	n	0.956474	0.00640711	0.00927614	0.00702862	0.0108982	YVAIRSPIEHS
3ABD	85.8739	65.8937	1.30322	0.688265	n	0.823627	0.0058781	0.00851024	0.00480351	0.00744809	YVAVRNPVEHS
1C	83.251	76.183	1.09278	0.690066	n	0.823627	0.00569856	0.00825031	0.00555358	0.00861112	CVAIRSPIEHS
ABDH	81.7475	15.0684	5.42509	0.108696	n	0.342927	0.00559565	0.00810131	0.00109846	0.00170321	YVAVRNPVEHG
3AD	76.6473	71.2367	1.07595	0.608021	n	0.766936	0.00524654	0.00759588	0.005193	0.00805202	YVAVRNPVEHS
CG	75.0255	76.7861	0.977071	0.825129	n	0.915893	0.00513552	0.00743515	0.00559755	0.00867928	YVAIRSPIERS
2C	69.1939	94.892	0.729186	0.140948	n	0.391131	0.00473635	0.00685723	0.00691743	0.0107258	YVAIRSPIEHS
EDH	68.3924	14.9791	4.56585	0.341347	n	0.592024	0.00468148	0.00677779	0.00109195	0.00169312	YVAIRDPVEHG
ADF	67.3907	58.6605	1.14883	0.408392	n	0.628639	0.00461292	0.00667853	0.00427623	0.00663051	YVAVRNPVGHS
ABEC	64.951	1.9832	32.7506	0.28754	n	0.559946	0.00444592	0.00643675	0.000144571	0.000224165	YVAIVGPIEHS
1AD	64.4874	44.0582	1.46369	0.0368446	*	0.197252	0.00441419	0.00639081	0.00321175	0.00497998	CVAVRNPVEHS
ADG	61.4624	45.9044	1.33892	0.0439579	*	0.221788	0.00420713	0.00609103	0.00334633	0.00518866	YVAVRNPVERS
2ABED	60.5705	1.11157	54.4911	0.341066	n	0.592024	0.00414607	0.00600264	8.10309e-05	0.000125643	YVAIVDPVEHS
CF	58.1248	148.518	0.391366	0.303196	n	0.57042	0.00397866	0.00576026	0.0108266	0.0167873	YVAIRSPIGHS
ABDF	55.821	20.4913	2.72413	0.117495	n	0.342927	0.00382097	0.00553195	0.00149377	0.00231617	YVAIVDPVGHS
EDG	53.2052	26.3276	2.02089	0.36645	n	0.607104	0.00364192	0.00527273	0.00191922	0.00297586	YVAIRDPVERS
AH	52.0612	16.0308	3.24758	0.387045	n	0.619407	0.00356361	0.00515935	0.00116861	0.00181199	YVAIVNPIEHG
ADH	50.763	62.5433	0.811647	0.703599	n	0.830846	0.00347475	0.0050307	0.00455927	0.00706938	YVAVRNPVEHG
CH	48.0838	51.9216	0.926085	0.472965	n	0.68154	0.00329136	0.00476519	0.00378498	0.0058688	YVAIRSPIEHG
2ECD	45.0087	2.69934	16.674	0.331247	n	0.592024	0.00308086	0.00446043	0.000196776	0.000305112	YVAIRGPVEHS
2ABD	44.5821	46.1659	0.965693	0.87654	n	0.935538	0.00305166	0.00441816	0.0033654	0.00521822	YVAVRNPVEHS
ABDG	44.041	24.9179	1.76745	0.0294182	*	0.179236	0.00301462	0.00436453	0.00181646	0.00281651	YVAVRNPVERS
ECH	43.4205	1.12545	38.5807	0.326904	n	0.592024	0.00297215	0.00430304	8.20427e-05	0.000127211	YVAIRGPIEHG
BED	40.5602	63.8266	0.635475	0.460791	n	0.68154	0.00277636	0.00401958	0.00465283	0.00721444	YVAIMDPVEHS
1ED	38.8092	24.6465	1.57463	0.237601	n	0.497617	0.0026565	0.00384605	0.00179668	0.00278585	CVAIRDPVEHS
2ED	37.5749	34.9429	1.07532	0.627001	n	0.773301	0.00257201	0.00372373	0.00254726	0.00394966	YVAIRDPVEHS
1ABD	35.5353	22.0185	1.61388	0.0117207	*	0.0867354	0.00243241	0.00352161	0.0016051	0.0024888	CVAVRNPVEHS
3ACD	33.7307	32.579	1.03535	0.9256	n	0.956474	0.00230888	0.00334276	0.00237494	0.00368247	YVAIVSPVEHS
ACG	29.6519	5.97338	4.96401	0.159428	n	0.399455	0.00202968	0.00293855	0.000435447	0.000675182	YVAIVSPIERS
2A	29.4804	17.0287	1.73122	0.408739	n	0.628639	0.00201794	0.00292156	0.00124136	0.00192479	YVAIVNPIEHS
ACDG	27.3302	88.9082	0.307398	0.390617	n	0.619407	0.00187076	0.00270847	0.00648122	0.0100495	YVAIVSPVERS
3A	26.163	22.3483	1.17069	0.514398	n	0.705412	0.00179087	0.0025928	0.00162914	0.00252607	YVAIVNPIEHS
ABCDG	24.6008	7.67647	3.20471	0.00129924	**	0.0184676	0.00168394	0.00243798	0.000559599	0.000867686	YVAIVSPVERS
1ACD	23.6979	19.7221	1.20159	0.560751	n	0.732275	0.00162213	0.0023485	0.0014377	0.00222922	CVAIVSPVEHS
3ED	23.1517	28.6676	0.807591	0.518548	n	0.705412	0.00158474	0.00229437	0.00208981	0.00324036	YVAIRDPVEHS
EDF	21.5705	17.2301	1.2519	0.310989	n	0.57533	0.00147651	0.00213767	0.00125604	0.00194756	YVAIRDPVGHS
2E	21.3655	19.4412	1.09898	0.777751	n	0.880922	0.00146248	0.00211736	0.00141723	0.00219748	YVAIRDPIEHS
ABCDF	20.7433	6.47849	3.20187	0.000163406	***	0.009047	0.00141988	0.00205569	0.000472268	0.000732276	YVAIVSPVGHS
BE	19.6632	29.3424	0.67013	0.21583	n	0.464772	0.00134595	0.00194866	0.002139	0.00331663	YVAIMDPIEHS
3ABCD	19.497	6.75665	2.8856	0.0049872	**	0.0553557	0.00133458	0.00193219	0.000492546	0.000763717	YVAIVSPVEHS
ACDF	19.1971	26.4307	0.726316	0.072763	n	0.28284	0.00131405	0.00190246	0.00192674	0.00298752	YVAIVSPVGHS
AG	19.1931	15.409	1.24558	0.626194	n	0.773301	0.00131377	0.00190207	0.00112328	0.00174171	YVAIVNPIERS
2ABCD	18.7608	75.6206	0.24809	0.421296	n	0.631944	0.00128418	0.00185922	0.00551258	0.00854754	YVAIVSPVEHS
1ABCD	18.6711	3.70274	5.0425	0.000312075	***	0.008658	0.00127804	0.00185033	0.000269922	0.000418528	CVAIVSPVEHS
1E	18.3017	26.8029	0.682828	0.162381	n	0.399455	0.00125276	0.00181373	0.00195387	0.00302958	CVAIRDPIEHS
1A	16.4731	16.8492	0.977678	0.93924	n	0.956474	0.00112759	0.00163251	0.00122827	0.0019045	CVAIVNPIEHS
3BCD	15.1347	1.36911	11.0544	0.112254	n	0.342927	0.00103597	0.00149987	9.98054e-05	0.000154753	YVAIMSPVEHS
3E	14.934	22.6944	0.658048	0.0819594	n	0.303248	0.00102224	0.00147999	0.00165438	0.00256519	YVAIRDPIEHS
AF	14.5575	13.0295	1.11727	0.674273	n	0.822465	0.000996467	0.00144267	0.000949824	0.00147275	YVAIVNPIGHS
2AC	14.2254	12.857	1.10643	0.87557	n	0.935538	0.000973735	0.00140976	0.000937249	0.00145325	YVAIVSPIEHS
ACDH	14.2065	23.7775	0.597477	0.155338	n	0.399455	0.000972442	0.00140789	0.00173333	0.00268762	YVAIVSPVEHG
AEH	14.1986	0.575278	24.6813	0.272531	n	0.543262	0.000971902	0.00140711	4.19366e-05	6.50248e-05	YVAIVDPIEHG
EG	14.1466	73.0617	0.193625	0.274078	n	0.543262	0.000968339	0.00140195	0.00532605	0.00825831	YVAIRDPIERS
ABG	13.8698	2.18749	6.34051	0.0687467	n	0.28284	0.000949391	0.00137452	0.000159463	0.000247256	YVAIVNPIERS
2BD	13.1299	48.5847	0.270248	0.358459	n	0.602863	0.000898746	0.00130119	0.00354172	0.00549162	YVAMRNPVEHS
ABCDH	11.8587	3.31901	3.57297	0.0112099	*	0.0867354	0.000811733	0.00117522	0.000241949	0.000375154	YVAIVSPVEHG
BDF	11.7735	7.20303	1.63451	0.184542	n	0.435833	0.000805898	0.00116677	0.000525086	0.000814173	YVAMRNPVGHS
3AC	11.4307	4.91249	2.32686	0.0101592	*	0.0867354	0.000782436	0.0011328	0.00035811	0.000555269	YVAIVSPIEHS
BDG	11.1483	11.103	1.00408	0.991551	n	0.991551	0.000763109	0.00110482	0.000809389	0.001255	YVAMRNPVERS
ACF	11.1095	4.34408	2.55738	0.0645104	n	0.28284	0.000760449	0.00110097	0.000316674	0.00049102	YVAIVSPIGHS
EH	10.8208	14.5557	0.743405	0.385151	n	0.619407	0.000740685	0.00107236	0.00106108	0.00164526	YVAIRDPIEHG
3BD	10.6483	12.3115	0.864904	0.583772	n	0.747783	0.000728879	0.00105526	0.000897484	0.0013916	YVAMRNPVEHS
EF	8.57057	15.5648	0.550638	0.0486758	*	0.234915	0.000586659	0.000849358	0.00113464	0.00175932	YVAIRDPIGHS
1BD	5.3137	11.8649	0.447851	0.0373176	*	0.197252	0.000363725	0.000526597	0.000864926	0.00134111	CVAMRNPVEHS
ACH	4.98195	92.2156	0.054025	0.349846	n	0.597429	0.000341016	0.000493719	0.00672232	0.0104233	YVAIVSPIEHG
